# Supplementary material for: Implantable bioelectronics for gut electrophysiology
Source: Nat Commun. 2025 Nov 20;16:10240. doi: 10.1038/s41467-025-65473-w (PMC12635400; doi:10.1038/s41467-025-65473-w)
Supplement: Supplementary file 9 — Source Data [file 41467_2025_65473_MOESM9_ESM.xlsx]

## Sheet: Fig 2 - Distension
Normalised AUC values from 4 consecutive distensions, first 2 at low isoflurane and last 2 at high isoflurane
	Dist1	Dist2	Dist3	Dist4	Low isoflurane mean	High isoflurane mean
#1	1	0.79	0.68	0	0.895	0.34
#2	1	0.11	0.01	0	0.555	0.005
#3	1	0.68	0.23	0	0.84	0.115
#4	0.06	1	0.03	0	0.53	0.015

## Sheet: Fig 3D - Drugs
Labels information: Wash - saline, BK - Bradykinin, CapS - Capsaicin administered topically, CapI - Capsaicin administered intraluminally. Norm referrs to normalised values
MAX
	Wash	BK	CapS	CapI	MIN	Max	Norm_wash	Norm_BK	norm_capS	norm_capI
#1	1.53	5.49	4.76	8.17	1.53	8.17	0	0.596386	0.486446	1
#2	2.35	3.06	4.48	4.48	2.35	4.48	0	0.333333	1	1
#3	1.69	6.17	2	14.29	1.69	14.29	0	0.355556	0.0246032	1
#4	2.28442	8633.3	104.909	21.65	2.28442	8633.3	0	1	0.0118902	0.00224372
#5	7.09	7258.78	158.14	17.3	7.09	7258.78	0	1	0.0208296	0.00140795
#6	10.11	32.45	1.24	8.38	1.24	32.45	0.284204	1	0	0.228773
Mean
	Wash	BK	CapS	CapI	MIN	Max	Norm_wash	Norm_BK	norm_capS	norm_capI
#1	1.22	2.63	2.7	3.023	1.22	3.023	0	0.466424	0.48958	1
#2	1.95	1.48	3.8	3.95	1.48	3.95	0.190283	0	0.939271	1
#3	1.2	2.466	1.307	3.91	1.2	3.91	0	0.467159	0.0394834	1
#4	1.31	187.191	4.98	1.9	1.31	187.191	0	1	0.0197438	0.00317407
#5	1.45	157.77	4.9	7.1	1.45	157.77	0	1	0.0220701	0.0361438
#6	1.09	1.47	0.67	0.9	0.67	1.47	0.525	1	0	0.2875
VAR
	Wash	BK	CapS	CapI	MIN	Max	Norm_wash	Norm_BK	norm_capS	norm_capI
#1	0.0064	1.0609	0.6889	3.2041	0.0064	3.2041	0	0.32911	0.213008	0.998003
#2	0.0169	0.0196	0.0529	0.0529	0.0169	0.0529	0	0.075	1	1
#3	0.0324	1.2996	0.0484	6.4009	0.0324	6.4009	0	0.198979	0.00251237	1
#4	0.08	1557738	291.75	8.44	0.08	1557738	0	1	0.000187239	5.36676e-06
#5	1	1.08523e+06	510.68	5.8	1	1.08523e+06	0	1	0.000469651	4.42302e-06
#6	1.52	20.76	0.03	1.22	0.03	20.76	0.0718765	1	0	0.0574047

## Sheet: Fig 3 E and F - Bradykinin
Labels information: BK - bradykinin administrations (first to sixth)
	Mean [dB/(Hz*s)] response of the temporal power spectral density (PSD)								Normalised values
	BK	BK2	BK3	BK4	BK5	BK6	Max	Min	BK1	BK2	BK3	BK4	BK5	BK6
Rat 1	3.3	1.26	2.92	1.43	2.28	1.32	3.3	1.26	1	0	0.813725	0.0833333	0.5	0.0294118
Rat 2	187.19	1.89	1.28	236.18	1.81	1.64	236.18	1.28	0.791443	0.00259685	0	1	0.00225628	0.00153257
Rat 3	157.77	4.48	2.69	6.73	15.6	1.42	157.77	1.42	1	0.0195715	0.0081228	0.0339623	0.090694	0
Rat 4	1.47	0.76	1.24	0.76	0.92	0.87	1.47	0.76	1	0	0.676056	0	0.225352	0.15493

## Sheet: Supp Fig 1
Frequency (Hz)	Z (Ω) ele9	Z (Ω) ele14	Z (Ω)ele16	Z (Ω) ele20	Z (Ω) ele22	Z (Ω)ele26	Average	SEM			Phase (°) ele9	Phase (°)ele14	Phase ele16(°)	Phase (°)ele20	Phase (°)ele22	Phase (°)ele26	Average	SEM
100000	22578.3	16640.8	16660.5	16052.7	16759.3	16025.6	17452.9	1033.38			22.2111	16.5211	16.5308	17.8787	15.2999	18.1488	17.7651	0.984469
79433	22699.8	16960.5	16965	16438.5	17028.1	16438	17755	995.028			19.0386	14.9573	14.9573	16.0141	13.891	16.4062	15.8774	0.728709
63096	23272.1	17216.7	17207.9	16751.9	17283.9	16792.8	18087.5	1041.12			16.7947	13.8795	13.9248	14.619	12.9322	15.0935	14.5406	0.541474
50119	23270.6	17460.7	17430.7	17033	17490.1	17120.7	18301	996.978			14.9408	13.3101	13.4096	13.6907	12.4568	14.2004	13.6681	0.344762
39811	23653.8	17677.2	17638.4	17279.6	17690.6	17396.4	18556	1021.85			13.7198	13.2518	13.4241	13.2248	12.4433	13.7605	13.3041	0.195404
31623	23894.7	17879.2	17833.4	17468.7	17877.3	17624.4	18762.9	1028.52			12.9467	13.7349	14.0113	13.2416	12.9461	13.7721	13.4421	0.187106
25119	24150.8	18092.5	18045	17658.9	18079	17841.6	18978	1036.86			12.9297	14.8226	15.2216	13.9349	14.015	14.4576	14.2302	0.327117
19953	24380.2	18348.6	18319.1	17869.7	18311.5	18095.5	19220.8	1034.6			13.4178	16.5492	17.1097	15.2321	15.7144	15.7352	15.6264	0.519767
15849	24635.6	18696.3	18673.2	18161.4	18622.7	18403.2	19532.1	1024.09			14.4889	18.9952	19.7316	17.183	18.0779	17.6649	17.6903	0.742223
12589	24732.8	19165.5	19194.5	18545	19067.4	18812	19919.5	967.888			16.2548	22.1988	23.1142	19.8401	21.1753	20.3029	20.481	0.977578
10000	24993	19814.4	19901.4	19031.7	19660.1	19338.8	20456.6	916.775			18.7824	26.2758	27.3918	23.3103	25.1213	23.7732	24.1092	1.23315
7943.3	25670.4	20829.9	21008.8	19820.5	20608.2	20153.5	21348.5	882.686			21.9004	31.0517	32.3562	27.4864	29.7716	27.9376	28.4173	1.50394
6309.6	26526.8	22301.5	22599.7	20934.5	21959.6	21332	22609	822.606			25.869	36.509	37.9695	32.4019	35.1213	32.8404	33.4519	1.7466
5011.9	27603.6	24421.2	24879.5	22540.4	23919.3	22991.5	24392.6	734.07			30.8452	42.4618	44.0152	37.9381	40.998	38.3457	39.1007	1.90721
3981.1	29730.8	27379.9	28092.5	24814.9	26689.9	25359.9	27011.3	738.36			35.9807	48.6123	50.1778	43.8697	47.1338	44.2267	45.0002	2.06264
3162.3	32138.6	31473.2	32481.1	28000.9	30501.5	28654.4	30541.6	757.153			42.3652	54.6405	56.1418	49.914	53.2062	50.203	51.0784	2.00746
2511.9	35995.3	37021.2	38385.5	32336.2	35695.9	33129.9	35427.4	940.189			48.4951	60.2621	61.6475	55.7649	58.9205	55.9812	56.8452	1.92078
1995.3	41301.4	44339.4	46175.1	38174	42580.1	39084.5	41942.4	1249.64			54.5608	65.2882	66.5207	61.1666	64.068	61.3137	62.153	1.75018
1584.9	48591.7	53848.6	56288.1	45820.6	51559	46916.4	50504.1	1675.48			59.996	69.6307	70.7125	65.9683	68.5418	66.0562	66.8176	1.56942
1258.9	58155.2	66127.4	69284.9	55750.3	63186	57032.3	61589.4	2228.75			64.9481	73.2837	74.2234	70.1159	72.3316	70.1494	70.842	1.35843
1000	70524	81784.2	85855.2	68440.9	77937.8	70019.4	75760.2	2926.24			69.3577	76.3024	77.1221	73.6026	75.451	73.6128	74.2414	1.13523
794.33	86542.7	101637	106854	84621.9	96739.2	86524.6	93819.8	3787.24			73.022	78.8225	79.5281	76.4868	78.0926	76.4798	77.072	0.952789
630.96	106885	126908	133316	105170	120534	107437	116708	4865.04			76.1344	80.755	81.4174	78.8926	80.1113	78.8882	79.3665	0.765699
501.19	132741	158647	166795	131003	150516	133779	145580	6222.98			78.645	82.3526	82.9386	80.7983	81.7966	80.8094	81.2234	0.620366
398.11	165506	198520	208965	163628	188129	167059	181968	7896.07			80.6223	83.617	84.1506	82.3349	83.1316	82.3603	82.7028	0.506515
316.23	206788	248475	261995	204674	235423	209029	227731	9972.45			82.3815	84.6357	85.1328	83.5527	84.2366	83.6255	83.9275	0.394605
251.19	258907	311271	328579	256151	294443	261499	285142	12574.8			83.6208	85.4042	85.8982	84.5089	85.1351	84.6288	84.866	0.324636
199.53	324390	390233	412340	321055	368816	327889	357454	15820			84.798	86.0114	86.5121	85.3071	85.8209	85.4354	85.6475	0.244437
158.49	406876	489369	517196	402318	462700	411080	448256	19879.8			85.6369	86.4957	86.971	85.8695	86.4036	86.0596	86.2394	0.196643
125.89	510084	613391	649305	504107	579626	514984	561916	25054.1			86.3224	86.8539	87.4332	86.3645	86.8369	86.5865	86.7329	0.167478
100	640945	769270	814300	632312	725644	646416	704814	31263.2			86.8636	87.2175	87.6949	86.6718	87.2355	86.8886	87.0953	0.149422
79.433	804362	965131	1.02429e+06	791811	911128	810145	884478	39705			87.2381	87.3236	87.9094	86.8617	87.4898	87.1989	87.3369	0.142124
63.096	1.00889e+06	1.21481e+06	1.28628e+06	996119	1.1473e+06	1.01433e+06	1.11129e+06	50261.7			87.5213	87.365	88.3647	87.2636	87.7039	87.653	87.6452	0.15924
50.119	1.26991e+06	1.50977e+06	1.61356e+06	1.2444e+06	1.43974e+06	1.27841e+06	1.39263e+06	61867.2			87.6223	87.3959	87.9828	87.4064	87.6558	88.0072	87.6784	0.109271
39.811	1.59139e+06	1.89828e+06	2.01829e+06	1.55839e+06	1.79942e+06	1.60192e+06	1.74461e+06	77467			87.9369	87.6807	88.4467	87.122	88.0943	87.6403	87.8201	0.184439
31.623	2.00136e+06	2.39368e+06	2.54799e+06	1.94216e+06	2.26651e+06	1.99344e+06	2.19086e+06	101840			88.2014	87.2495	88.6063	87.4943	88.4803	87.5081	87.9233	0.235547
25.119	2.51227e+06	2.9947e+06	3.19121e+06	2.44721e+06	2.83706e+06	2.51484e+06	2.74955e+06	124582			88.139	87.5119	88.528	87.1958	88.2848	87.6735	87.8888	0.2079
19.953	3.15413e+06	3.74767e+06	4.00874e+06	3.05889e+06	3.56645e+06	3.15424e+06	3.44835e+06	157302			88.1594	87.4428	88.5929	87.11	88.1814	87.7135	87.8667	0.222697
15.849	3.97987e+06	4.67154e+06	5.04715e+06	3.82941e+06	4.47623e+06	3.97152e+06	4.32929e+06	196131			88.2414	87.2451	88.3313	87.4443	88.1771	87.1503	87.7649	0.221247
12.589	4.96994e+06	5.87704e+06	6.32279e+06	4.79571e+06	5.60655e+06	4.94248e+06	5.41909e+06	250268			88.0652	87.1128	88.6812	86.8838	88.1585	87.7695	87.7785	0.275996
10	6.23908e+06	7.36478e+06	7.92828e+06	5.98707e+06	7.04258e+06	6.19519e+06	6.79283e+06	315796			87.9294	86.7815	88.7355	86.6886	87.9946	87.5162	87.6076	0.319414
7.9433	7.84327e+06	9.23683e+06	1.00611e+07	7.47637e+06	8.80674e+06	7.84235e+06	8.54445e+06	407178			87.751	86.3656	88.6782	86.3552	87.7339	86.7564	87.2734	0.380712
6.3096	9.82244e+06	1.1538e+07	1.24813e+07	9.35771e+06	1.10602e+07	9.72379e+06	1.06639e+07	500727			87.6623	86.2672	88.9032	86.4615	87.8151	87.0744	87.364	0.398455
5.0119	1.23087e+07	1.43935e+07	1.57223e+07	1.17009e+07	1.39169e+07	1.21589e+07	1.33669e+07	639239			87.3553	85.6966	88.616	85.9375	87.9603	87.1775	87.1239	0.462858
3.9811	1.55298e+07	1.79377e+07	2.00207e+07	1.43934e+07	1.76894e+07	1.53959e+07	1.68278e+07	853048			87.3519	85.9978	88.5115	85.3076	87.2779	86.7986	86.8742	0.458256
3.1623	1.9842e+07	2.23056e+07	2.48333e+07	1.81451e+07	2.19081e+07	1.90539e+07	2.10147e+07	1.00832e+06			91.1536	84.1483	88.824	84.816	87.3218	87.1809	87.2408	1.05309
2.5119	2.42065e+07	2.77777e+07	3.1062e+07	2.30686e+07	2.75777e+07	2.3721e+07	2.62356e+07	1.26416e+06			86.5423	83.9047	88.7919	85.312	86.6812	86.8911	86.3539	0.669805
1.9953	3.0368e+07	3.4468e+07	3.91159e+07	2.82176e+07	3.44258e+07	2.97969e+07	3.2732e+07	1.64541e+06			85.6624	83.1509	88.5655	84.1331	86.5057	86.2228	85.7067	0.776483
1.5849	3.7893e+07	4.28218e+07	4.01718e+07	3.54567e+07	4.37136e+07	3.6848e+07	3.94842e+07	1.35649e+06			84.6665	81.5101	86.75	83.876	85.6899	86.1633	84.776	0.7777
1.2589	4.74577e+07	5.29949e+07	6.17514e+07	4.38119e+07	5.42923e+07	4.65602e+07	5.11447e+07	2.67216e+06			83.9764	80.744	88.7362	83.5265	85.0816	85.2159	84.5468	1.06634
1	5.93502e+07	6.54914e+07	7.81282e+07	5.45329e+07	6.77978e+07	5.7855e+07	6.38592e+07	3.48875e+06			82.98	80.4593	88.6235	82.1489	84.9149	84.9381	84.0108	1.15609

## Sheet: Fig 6 and Supp Figs 11 and 12
Normalized power per frequency band (per rat, per day)
Day 1	Time (minutes)
Rat 1	0	1	2	3	4	5	6	7	8	9	10	11	12	13	14	15	16	17	18	19	20	21	22	23	24	25	26	27	28	29	30
0-0.2Hz	4080.51	6073.22	3651.91	2506.94	4097.36	5891.06	5286.44	3764.17	5520.09	823.15	412.891	1969.96	1013.21	7289.12	2725.6	1875.15	3286.75	3047.33	1978.26	973.098	1277.42	2090.6	427.929	3740.44	4620.12	5054.76	1203.21	201.198	145.994	2761.75	1446.88
0.2-1Hz	11341.7	10597.4	10448.6	11206	12167	10121.7	14445.9	11025.2	12264.1	8586.59	7158.85	8852.14	7716.74	9229.28	7725.2	7386.52	9033.59	8158.14	4918.77	4447.97	3326.31	2598.52	177.862	984.507	2040.16	1106.8	162.096	46.5733	7.57945	1299.62	750.948
1Hz-5Hz	1580.56	1213.28	1437.44	1269.74	1470.97	1146.91	1520.98	1190.51	1406.4	923.59	875.751	893.336	926.979	998.033	976.78	1035.15	921.799	903.571	801.601	649.349	846.037	641.521	230.612	388.025	239.973	174.142	32.2447	7.69144	1.70251	50.6594	83.9235
5Hz-300Hz	3.25223	1.58882	2.63649	2.36229	1.97361	1.33648	1.85023	1.53545	1.0372	0.400892	0.419396	0.37609	0.493794	0.610631	0.520462	0.609757	0.924852	0.695136	0.668388	0.465724	0.577801	1.09119	0.612652	0.378059	0.379146	0.676117	0.48054	0.166839	0.11502	0.157301	0.368321
300-2000Hz	0.191666	0.292318	0.420896	0.108236	0.0453397	0.145507	0.0571648	0.0903854	0.0461749	0.0796627	0.0937919	0.0145547	0.0227233	0.121319	0.0777519	0.03537	0.103001	0.0961718	0.297522	0.156989	0.150051	0.114753	0.149769	0.0576969	0.0809736	0.125144	0.125063	0.0374443	0.0100664	0.0249534	0.129233
Rat 2	0	1	2	3	4	5	6	7	8	9	10	11	12	13	14	15	16	17	18	19	20	21	22	23	24	25	26	27	28	29	30
0-0.2Hz	18072.6	10713.7	25870.5	2560.59	3763.4	4053.15	15473.3	22095.5	27124.1	3918.05	5810.65	11531.5	13644.2	668.769	691.306	5240.28	30360.3	30046.5	25500.8	26550.3	27374.2	73792.1	46680.3	15460.2	2172.46	17837.5	6943.38	7261.7	14481.7	48388.9	11955.5
0.2-1Hz	4458.64	1368.33	15410.3	220.052	278.285	726.963	1218.37	4651.39	3208.82	479.075	969.471	1211.13	2675.84	183.652	456.059	2179.73	7468.95	6703.88	4772.59	3354.04	10079.9	21562.1	21156.4	10676.1	748.088	8795.58	4793.28	4593.04	6036.35	9195	1117.18
1Hz-5Hz	207.535	40.2944	2498.4	7.11705	16.3776	13.5242	23.4382	80.8073	22.282	8.67049	22.7289	20.2805	25.5585	4.13827	14.2813	196.217	140.845	856.269	151.928	75.0122	90.9052	110.91	158.049	56.8043	22.8727	1250.59	279.108	275.935	447.129	319.195	23.1684
5Hz-300Hz	1.13523	0.251429	21.4046	0.110874	0.233513	0.208005	0.216607	0.242231	0.1769	0.186059	0.173662	0.181539	0.175741	0.0804007	0.154307	1.02482	0.389262	6.81961	0.590193	0.416706	0.725953	0.546815	0.688327	0.468962	0.276465	20.1806	0.990154	0.973788	1.56601	1.10915	0.31916
300-2000Hz	0.00774688	0.00517503	0.0538277	0.00475743	0.0041953	0.00379919	0.00363842	0.00357332	0.00344767	0.00349337	0.00476575	0.003365	0.00329412	0.00306394	0.0031016	0.00382616	0.0037596	0.00701969	0.00379323	0.00344221	0.00315329	0.00320616	0.00335961	0.00323325	0.00318257	0.531559	0.00535806	0.00583711	0.0050973	0.00428377	0.0034888
Rat 3	0	1	2	3	4	5	6	7	8	9	10	11	12	13	14	15	16	17	18	19	20	21	22	23	24	25	26	27	28	29	30	31	32	33	34	35	36
0-0.2Hz	3586	2989.21	4476.61	1415.05	3035.66	8787.6	1338.74	1070.52	1039.1	212.61	238.179	324.107	744.585	1265.91	338.322	868.771	868.577	1110.15	3794.11	825.751	6490.04	611.459	509.838	1535.1	701.176	1714.4	1084.71	913.623	769.071	225.303	3973.06	220.714	240.924	338.357	252.502	385.544	401.269
0.2-1Hz	889.854	1675.21	1555.18	487.53	4245.54	9779.59	2256.19	451.241	380.969	93.8696	217.474	87.0465	319.159	799.597	246.795	454.411	441.022	2222.59	2969.1	1281.86	6397.69	457.346	225.434	1407.91	926.722	1189.99	759.851	209.299	1081.6	55.4489	3142.41	81.0824	115.164	493.369	66.6641	127.583	114.189
1Hz-5Hz	155.498	193.607	148.405	101.596	1168.16	4071.85	530.471	37.54	65.1758	23.0817	61.9781	18.0324	51.7942	110.619	96.302	117.602	209.294	672.203	711.929	797.777	2257.24	265.738	110.206	412.56	230.758	395.324	201.984	56.1457	292.408	14.0081	742.519	14.9339	136.913	520.41	10.4555	97.2144	53.4331
5Hz-300Hz	2.53829	3.14697	3.72628	3.64104	13.4138	31.438	5.88217	2.83418	2.99775	2.85352	3.58185	3.14054	3.34475	4.04191	4.39403	6.17909	3.94678	5.95441	11.6794	30.5553	48.0519	5.37779	4.75821	5.73384	11.7918	18.9465	6.91354	5.8097	6.3967	5.59701	9.5475	5.54227	6.84371	7.3321	5.89424	6.86396	6.43533
300-2000Hz	0.0106866	0.0122035	0.0122546	0.0134276	0.0423182	0.0575526	0.0142009	0.00980888	0.0103639	0.00887464	0.00880577	0.00845765	0.00866424	0.00998776	0.0107342	0.0131619	0.0101317	0.0170651	0.042344	0.0183472	0.0283613	0.00900093	0.00911062	0.00973774	0.0144986	0.0131951	0.0109674	0.00879346	0.00788071	0.00742096	0.0159488	0.0073053	0.00883791	0.00787344	0.00761204	0.00904785	0.00792415
Rat 4	0	1	2	3	4	5	6	7	8	9	10	11	12	13	14	15	16	17	18	19	20	21	22	23	24	25	26	27	28	29	30	31	32	33	34	35	36
0-0.2Hz	744.219	1403.27	856.039	4775	3794.6	3639.35	4926.35	2132.17	1872.92	3469.32	2637.09	2148.44	2661.24	2293.87	2973.78	2873.17	2374.79	2902.19	2023.04	3499.76	3006.12	2690.66	3011.83	2541.01	2984.4	2918.2	2341.3	2836.63	2989.14	2997.19	3912.81	3286.18	9735.28	10718.6	10956.7	10262	10300.3
0.2-1Hz	1098.51	1897.91	3108.72	5446.11	9617.28	5551.94	9264	5074.31	5347.67	6698.83	3650.11	5999.94	6720.5	6014.71	6024.98	6711.75	6247.41	6044.85	5763.44	7649.42	5766.41	5230.13	5418.59	5099.67	5021.13	4708.5	3997.02	4142.94	4201.78	4159.87	4145.93	4260.8	5363.78	5441.14	4492.98	5544.28	4564.78
1Hz-5Hz	109.064	88.8322	205.745	788.16	1245.28	532.399	715.952	378.887	353.52	368.465	212.264	272.048	320.335	305.691	286.11	309.347	291.428	335.401	326.555	801.532	329.298	330.619	354.208	322.242	350.088	331.176	303.53	320.091	338.541	329.073	309.409	323.038	280.519	302.51	234.478	266.509	252.594
5Hz-300Hz	1.01689	0.534245	0.505359	4.13239	8.58692	3.20132	8.74966	0.857342	1.8625	1.76249	0.633009	0.625879	0.578473	0.847903	0.502153	0.654819	0.65151	0.863671	1.16771	5.35607	0.727697	0.58426	1.0474	0.607712	0.673938	0.558156	0.347287	0.343982	0.388653	0.520008	0.396699	0.499562	0.384644	0.80918	0.43822	0.43918	0.386605
300-2000Hz	0.00658465	0.00920263	0.0140141	0.0175417	0.0321565	0.0252792	0.0288567	0.00628546	0.0122441	0.0110072	0.00618618	0.0110654	0.0191493	0.0239716	0.0284419	0.0290021	0.0267944	0.0274702	0.0250778	0.0234863	0.00876821	0.00648013	0.00758239	0.00489862	0.00571689	0.00488274	0.00461321	0.00456616	0.00446259	0.00483819	0.00466702	0.00453802	0.00475004	0.00514781	0.00496269	0.00517697	0.00481788
Day 8	Time (minutes)
Rat 1	0	1	2	3	4	5	6	7	8	9	10	11	12	13	14	15	16	17	18	19	20	21	22	23	24	25	26	27	28	29
0-0.2Hz	1139.12	424.194	126.938	110.145	111.07	1529	1242.34	5086.91	376.875	252.733	279.832	2327.94	2784.24	343.651	857.532	160.097	6242.9	322.726	405.561	381.332	196.822	1039.75	4673.51	13591.1	22680.8	1019.47	494.985	189.852	6428.54	235.331
0.2-1Hz	911.026	233.988	6.90147	6.97703	16.2518	1924.54	2162.16	1918.03	531.271	65.6102	96.1671	2810.02	3235.45	51.5906	1237.51	7.01039	2041.32	56.726	337.73	260.29	15.289	1366.6	2488.17	10572.3	20197.7	618.865	532.099	134.026	4183.26	172.271
1Hz-5Hz	136.925	20.0231	1.05698	0.768809	1.59672	479.162	430.052	266.582	86.4574	5.46656	17.1673	484.592	703.281	8.65266	408.037	0.865537	370.486	8.05027	108.866	77.8847	1.39679	241.818	255.753	2233.07	4424.19	126.63	121.276	27.1433	893.519	48.3964
5Hz-300Hz	0.642383	0.157284	0.0979488	0.0952455	0.088763	2.02219	2.08993	1.73176	1.06016	0.144306	0.252597	1.49721	2.14233	0.154604	3.46948	0.101144	6.00369	0.121359	3.22671	0.395954	0.0838946	0.814604	2.14591	14.9087	25.1443	0.72616	0.977441	0.316812	6.05519	0.284472
300-2000Hz	0.00621685	0.00758338	0.00520267	0.00475558	0.0108353	0.00902823	0.0216635	0.017465	0.0111415	0.00777072	0.00657648	0.0153675	0.00997242	0.00891376	0.0105398	0.00373557	0.0704875	0.00620875	0.0161231	0.00514648	0.00411635	0.010105	0.0235105	0.213125	0.125692	0.0138044	0.00895523	0.0129203	0.0512009	0.0117104
Rat 2	0	1	2	3	4	5	6	7	8	9	10	11	12	13	14	15	16	17	18	19	20	21	22	23	24	25	26	27	28	29
0-0.2Hz	469.167	447.08	2257.64	1545.63	2655.11	660.491	209.159	416.084	547.559	173.243	477.933	5375.11	6540.26	375.826	192.125	481.26	5249.68	130.235	179.029	762.294	1307	975.66	7670.73	12583.3	969.436	1596.34	1421.22	549.938	152.917	905.706
0.2-1Hz	59.7012	122.229	1621.28	321.699	1069.24	275.592	51.4837	68.7533	99.18	21.627	149.079	1659.71	1074.65	95.5555	22.1489	168.652	5088.71	26.7596	25.7275	274.172	322.988	271.022	4671.81	8346.59	668.358	785.591	1442.9	292.614	8.09672	436.585
1Hz-5Hz	1.99246	9.78148	364.459	30.4404	70.441	38.6678	4.95985	5.72758	4.04411	2.62082	3.63112	58.8827	33.2606	8.51147	1.24287	13.9856	908.841	0.854613	1.1681	5.82404	18.2676	25.2426	972.849	1969.1	233.385	136.07	221.839	30.9804	3.15463	54.5232
5Hz-300Hz	0.147898	0.169627	5.2831	0.481949	0.918621	0.360358	0.119949	0.120884	0.11982	0.0882289	0.0930821	0.204867	0.271271	0.0798494	0.0660751	0.115417	11.1226	0.0838409	0.0812696	0.1024	0.0950115	0.12546	7.58584	16.8741	3.44696	1.87729	1.70732	0.246457	0.109673	0.951007
300-2000Hz	0.0134697	0.0145997	0.0155633	0.0166306	0.0157041	0.0101039	0.010269	0.0095051	0.00964148	0.00876905	0.00962887	0.0180204	0.0231288	0.0164571	0.0103949	0.0118497	0.025465	0.0121202	0.0124937	0.013367	0.0141348	0.0156782	0.024704	0.190942	0.017825	0.0165059	0.013007	0.0114329	0.0100514	0.0111317
Rat 3	0	1	2	3	4	5	6	7	8	9	10	11	12	13	14	15	16	17	18	19	20	21	22	23	24	25	26	27
0-0.2Hz	126.17	127.754	123.172	119.34	118.727	119.898	118.177	118.347	117.804	118.454	118.535	119.327	168.69	142.963	165.303	365.696	0	199.497	274.791	129.752	161.219	342.002	142.95	188.168	131.35	173.654	131.018	350.582
0.2-1Hz	7.58198	2.29877	2.61068	2.4172	2.36865	1.64783	2.0036	1.5427	1.52136	2.07782	2.6711	2.9061	44.8288	4.68783	227.569	40.106		253.627	92.8223	6.25048	113.21	7.62806	35.304	53.1523	8.55623	43.9765	13.4672	9.05385
1Hz-5Hz	1.62173	0.67368	0.507173	0.536078	0.683318	0.659002	0.532022	0.642859	0.622946	0.657053	0.553528	0.749306	5.20015	1.05399	12.502	5.94669		58.4184	10.9734	2.65106	49.261	0.96912	6.76374	14.4856	1.69266	5.03515	1.89822	2.73022
5Hz-300Hz	0.020132	0.0214186	0.0204252	0.0199215	0.0202535	0.0206133	0.0201527	0.019344	0.0205438	0.0204713	0.0205235	0.0208376	0.0256838	0.0223024	0.0686065	0.0774815		0.129517	0.0802115	0.029143	0.0978995	0.029365	0.056014	0.0632495	0.041364	0.102722	0.037743	0.0347564
300-2000Hz	0.00166334	0.00163459	0.00162011	0.0015938	0.00166539	0.00165581	0.00159228	0.00160742	0.00169612	0.00160003	0.00158227	0.00160372	0.00171241	0.00177325	0.00194747	0.00234657		0.00255401	0.00195357	0.00168909	0.00203757	0.00188983	0.00190851	0.00220161	0.00183011	0.00262703	0.00176767	0.00167023
Rat 4	0	1	2	3	4	5	6	7	8	9	10	11	12	13	14	15	16	17	18	19	20	21	22	23	24	25	26	27
0-0.2Hz	194.189	176.824	161.146	151.383	181.548	4999	21254.7	6943.25	5760.05	1683.33	1589.06	331.397	1659.44	174.133	803.02	2269.86	0	164.989	152.869	203.076	169.439	166.819	167.564	153.575	149.69	676.396	155.727	849.537
0.2-1Hz	19.5313	17.1234	30.774	21.1606	31.7351	3729.19	13550.1	3953.41	2756.65	1042.19	137.344	38.3477	125.031	28.7356	1282.81	2630.32		67.9722	50.4299	140.118	32.9491	27.5019	21.1243	9.60312	7.68926	617.283	10.7976	600.385
1Hz-5Hz	3.69068	3.21777	7.73913	9.03996	6.42808	1050.21	1830.38	387.042	145.373	175.876	14.8111	2.72746	6.56671	3.60223	259.338	469		22.8295	22.5949	26.7762	10.2942	5.89245	5.97421	3.0254	1.83494	119.516	1.40627	165.622
5Hz-300Hz	0.0597691	0.0684247	0.0887536	0.0576104	0.0594194	10.4132	14.5182	2.8566	0.805305	0.836732	0.0716485	0.0409282	0.0313977	0.0402957	1.94952	2.71779		0.333721	0.506727	0.237459	0.192271	0.0868395	0.142503	0.0843569	0.0476076	0.82618	0.0594491	1.40361
300-2000Hz	0.00312013	0.00299966	0.00299344	0.00292501	0.00303752	0.248874	0.0643499	0.00776383	0.00288126	0.00271249	0.00273559	0.00273547	0.00272439	0.00275312	0.0292436	0.0264824		0.00461409	0.00514344	0.00654077	0.00383706	0.00347312	0.00370938	0.00375015	0.00420428	0.0138551	0.00453238	0.0144833
Day 12	Time (minutes)
Rat 1	0	1	2	3	4	5	6	7	8	9	10	11	12	13	14	15	16	17	18	19	20	21	22	23	24	25	26
0-0.2Hz	91.9394	94.5474	85.3811	620.227	102.137	86.574	6125.96	254.363	9037.24	990.089	6088.25	9823.13	3037.92	1775	7027.31	86.6223	139.272	1774.91	6780.71	1065.1	108.19	3968.24	2186.65	3174.61	88.9888	86.3406	224.055
0.2-1Hz	2.62608	2.37375	2.57016	39.6998	3.25702	2.41149	1399.38	56.5121	1386.83	154.613	6266.26	5320.15	3367.08	2681.87	1484.17	3.23018	37.9515	1485.12	4118.19	344.278	4.95911	2362.79	1196.35	2014.15	4.41069	2.36418	3.91619
1Hz-5Hz	1.95854	1.32938	1.85245	2.84822	1.46359	0.80084	189.186	6.29959	31.3012	5.29465	939.097	623.527	430.785	223.151	23.3667	0.767653	6.24954	284.278	464.827	51.065	0.896553	254.3	186.428	241.642	0.730371	0.691807	0.833022
5Hz-300Hz	0.0737037	0.073787	0.0733661	0.0837938	0.0780155	0.0721378	0.284437	0.110558	0.171972	0.0717439	2.66969	1.45598	0.418932	0.375906	0.206443	0.0771712	0.0848358	0.387297	0.866686	0.410979	0.0789106	0.55575	0.318507	0.270453	0.124002	0.112581	0.0841167
300-2000Hz	0.00546957	0.00498108	0.00586341	0.00999914	0.00944745	0.00751211	0.00884524	0.00806847	0.0121954	0.00456191	0.0104021	0.00827519	0.00643965	0.0118193	0.00532416	0.00335403	0.00998778	0.0101603	0.00981393	0.00517955	0.00382227	0.00497606	0.00629399	0.00388063	0.00401563	0.00402225	0.00349304
Rat 2	0	1	2	3	4	5	6	7	8	9	10	11	12	13	14	15	16	17	18	19	20	21	22	23	24	25	26
0-0.2Hz	168.02	215.96	261.065	308.99	354.1	8387.93	444.32	2486.61	819.85	1866.37	1055.53	672.68	1861.85	765.72	1529.74	998.59	320.13	13045.3	26400.3	300.03	310.89	340.67	389.04	350.76	391.23	376.54	670
0.2-1Hz	152.38	184.12	84.65	120.63	152.38	6057.14	224.33	924.87	730.16	759.79	759.78	389.41	1631.74	596.82	1832.81	800	576.89	11034.7	12784.6	156.43	85.45	91.23	89.78	123.65	130.01	100.54	734.08
1Hz-5Hz	3.87	14.19	24.52	36.78	46.46	1035.73	67.11	363.15	88.41	138.9	150.52	119.38	537.87	222.31	436.07	244.25	128.94	3474.98	2956.56	135.63	210.56	178.99	220.14	253.11	234.45	253.23	451.3
5Hz-300Hz	0.099	0.29	0.67	0.677	0.876	5.4	1.26	5.98	1.84	2.03	2.41	2.42	6.39	3.38	4.899	3.393	3.1	86	76	3.28	3.31	3.4	2.41	2.53	2.44	3.1	3.4
300-2000Hz	0.002	0.002	0.002	0.002	0.002	0.042	0.005	0.016	0.014	0.014	0.007	0.0037	0.013	0.008	0.014	0.0177	0.016	4.6	3.9	0.014	0.015	0.01	0.008	0.016	0.012	0.014	0.005
Rat 3	0	1	2	3	4	5	6	7	8	9	10	11	12	13	14	15	16	17	18	19	20	21	22	23	24	25	26	27	28	29	30	31	32	33	34	35	36	37
0-0.2Hz			351.894	293.881	116.084	261.531	178.088		270.708	402.989	211.66	148.184	131.397	132.154	129.375	123.609	265.457	129.562	174.471	132.862	126.468	297.996	188.724	375.677	358.363	365.175	1999.02	268.397	397.753	186.949	165.62	996.325	159.253	607.313	139.277	134.018	261.421	208.863
0.2-1Hz			244.595	57.8036	25.785	522.5	65.5057		99.0273	78.8882	94.4625	10.6836	11.5664	4.86022	3.78889	4.52497	25.5468	2.3389	3.25659	7.07748	2.16919	101.813	18.9414	63.0152	226.694	58.9612	1123.57	138.204	89.0355	25.1255	21.2213	148.203	5.69437	105.824	14.306	3.10616	42.2424	73.0335
1Hz-5Hz			61.8107	9.15628	1.93037	331.127	11.4791		44.7651	14.4634	33.6514	2.94728	1.64788	1.36717	1.13679	1.59811	2.19795	0.583296	1.17991	1.76477	1.23665	8.96266	1.76788	9.82149	45.8596	8.22899	290.349	38.0196	5.91901	4.31892	4.33396	6.5334	1.25472	6.60315	2.90422	1.62488	3.64232	9.66125
5Hz-300Hz			0.228136	0.0706342	0.0569682	0.53931	0.0805827		0.266127	0.0953962	0.146565	0.0467906	0.0340851	0.0316094	0.030527	0.0412078	0.0389793	0.0365712	0.043374	0.0482402	0.0430821	0.055352	0.0369171	0.0902345	0.160439	0.0897187	2.24311	0.0930096	0.0585104	0.0557431	0.0477978	0.0597753	0.0497507	0.0504455	0.0454038	0.0473233	0.0468865	0.0603997
300-2000Hz			0.006	0.00202983	0.00256345	0.00423003	0.00205806		0.00810218	0.00811639	0.0102063	0.00966363	0.00784555	0.00698729	0.00871687	0.00976334	0.00979443	0.0107908	0.0112496	0.0112851	0.0106072	0.00954848	0.008371	0.0111987	0.00890377	0.00858165	0.00833933	0.0091523	0.0077664	0.00852077	0.0084739	0.00792786	0.00807865	0.00780831	0.00734401	0.00703783	0.00672297	0.00703233
Rat 4	0	1	2	3	4	5	6	7	8	9	10	11	12	13	14	15	16	17	18	19	20	21	22	23	24	25	26	27	28	29
0-0.2Hz	6309.52	3928.57	3214.29	595.238	119.048	119.048	2857.14	238.095	3452.38	6904.76	119.048	1666.67	11666.7	119.048	119.048	714.286	8452.38	9166.67	8452.38	7380.95	8928.57	7023.81	9761.9	2023.81	3809.52	11190.5	7500	1785.71	595.238	4523.81
0.2-1Hz	8969.48	3861.49	1813.53	581.9	25.39	55.02	1582.67	555.721	3200.45	10542	126.733	2773.25	6439.58	105.908	99.9584	298.685	19882.2	4773.61	6604.39	5781.52	7815.2	4134.59	6984.59	2896.41	3911.47	6353.31	8386.98	2870.83	6.54489	5510.2
1Hz-5Hz	1653.85	653.846	2076.92	76.9231	46.46	38.4615	384.615	115.385	692.308	3346.15	147.94	538.462	576.923	38.4615	38.4615	38.4615	3769.23	692.308	1500	1307.69	1461.54	346.154	1000	115.385	307.692	500	1576.92	192.308	76.9231	1846.15
5Hz-300Hz	15.3246	3.57783	33.6029	1.85617	0.697633	0.132712	9.56241	1.93329	7.24892	12.5628	2.32	4.37052	57.3296	1.47059	0.90208	0.921808	29.7651	5.0807	16.2769	11.5907	9.25753	15.1596	22.24	0.494978	8.16176	3.4792	7.02654	2.33859	1.18544	8.26399
300-2000Hz	0.0163265	0.00408163	0.00510204	0.00612245	0.00612245	0.0102041	0.0142857	0.0112245	0.0397959	0.0122449	0.00918367	0.00816327	0.0183673	0.00918367	0.00918367	0.00816327	0.0979592	0.0163265	0.0255102	0.0142857	0.0153061	0.0102041	0.0132653	0.00510204	0.0214286	0.0142857	0.1	0.0142857	0.0142857	0.0163265

## Sheet: Supp Fig 8 - weights impedance
Weights (g)							Impedances	rat 1
								day 1			day 8			day 12
Day	Rat 1	Rat 2	Rat 3	Rat 4					Z_kohms	Z_phase		Z_kohms	Z_phase		Z_kohms	Z_phase
0	256.6	273	293.4					ch_0	485.94	-49.7177		421.945	-44.8633		550.681	-42.5133
1	247	285	307	234				ch_1	12.4129	-46.4637		14.2709	-37.1458		18.0906	-38.5703
2	256	286	308	243				ch_6	115.656	-33.831		140.928	-37.9161		136.724	-35.787
4	264	282	288	243				ch_7	42.3615	-37.8217		55.3073	-30.178		52.8677	-30.1844
7	268	289	305	250				ch_8	66.5833	-40.0091		70.7175	-33.2468		74.7841	-29.9163
								ch_10	79.7874	-62.8875		48.0652	-38.2425		48.0888	-34.4744
								ch_15	233.722	-51.8763		150.328	-47.9346		164.923	-42.2594
								ch_16	214.567	-65.074		147.452	-63.0249		157.633	-57.3136
								ch_18	245.194	-41.2352		251.99	-35.905		211.296	-31.9998
								ch_23	101.494	-33.3802		235.477	-29.364		144.9	-34.8806
								ch_24	50.5158	-37.7505		54.9511	-35.4938		42.9375	-35.0427
								ch_25	57.1584	-41.5787		66.8025	-35.0838		57.2908	-34.8757
								ch_26	364.789	-42.5208		79.6479	-35.3009		92.5409	-32.0943
								ch_27	73.9884	-50.9456		71.5893	-38.8843		73.39	-35.9217
								ch_28	75.9606	-54.8353		44.9515	-33.0921		55.9681	-29.2559
								ch_29	11.9694	-39.1573		14.4784	-28.9645		18.5746	-29.4664
								ch_30	17.9719	-27.4531		37.9071	-24.2915		43.6358	-25.9898
								ch_31	18.7001	-54.8959		20.6644	-48.3932		14.9549	-54.8648
								rat 2
								day 1			day 8			day 12
									Z_kohms	Z_phase		Z_kohms	Z_phase		Z_kohms	Z_phase
								ch_9	264.021	-42.2313		0.487572	49.4883		430.541	-56.7612
								ch_10	562.356	-47.9397		0.517256	47.7349		372.986	-53.9145
								ch_12	233.506	-60.389		0.0932546	-104.159		80.2955	-61.4438
								ch_13	244.039	-51.1042		0.770857	-6.74151		35.8307	-63.4119
								ch_18	347.28	-80.683		0.0128463	-89.6335		71.0054	-81.0854
								ch_25	52.486	-78.3344		73.3738	-64.442		70.7192	-70.2424
								ch_26	33.688	-78.2305		0.0573214	169.319		60.1268	-75.6015
								ch_27	18.0815	-64.3651		16.525	4.4694		27.4121	-71.1202
								ch_28	13.7044	-50.3566		0.0602485	45.5153		11.1518	-68.981
								ch_29	11.9737	-69.1148		0.569517	37.7254		7.67387	-72.5783
								ch_30	7.91239	-61.5057		6.07592	-58.2222		5.71139	-70.5292
								ch_31	5.32211	-43.5318		0.978716	-87.7721		6.09667	-52.4876
								rat 3
								day 1			day 8			day 12
									Z_kohms	Z_phase		Z_kohms	Z_phase		Z_kohms	Z_phase
								ch_1	40.4971	-64.1493		18.5395	-63.4326		24.0139	-54.3327
								ch_8	20.1935	-41.6705		51.3217	-53.3874		36.046	-42.6401
								ch_10	26.7831	-45.6143		45.2826	-49.8259		33.7698	-41.5699
								ch_11	44.6639	-49.714		74.4446	-57.5493		78.0553	-58.5897
								ch_25	32.2075	-49.1137		141.835	-75.8654		39.7716	-42.6868
								ch_27	19.9958	-42.4468		32.8171	-52.22		32.18	-44.3588
								ch_28	41.7799	-51.995		51.1438	-60.1001		47.6067	-48.1887
								ch_29	40.2834	-54.8912		17.9962	-54.2676		23.3861	-45.1
								ch_30	47.7709	-59.2854		51.0455	-45.7948		53.5327	-38.6194
								ch_31	77.8075	-64.8001		119.111	-56.4325		105.064	-41.5818
								rat 4
								day 1			day 8			day 12
									Z_kohms	Z_phase		Z_kohms	Z_phase		Z_kohms	Z_phase
								ch_0	221.968	-91.0013		1.06117	20.0334		53.9689	-52.0093
								ch_2	442.836	-71.4054		131.038	-51.491		117.263	-51.7697
								ch_3	272.962	-57.2127		52.0018	-39.954		57.6271	-39.7434
								ch_5	107.501	-38.0181		71.0244	-39.833		46.7523	-38.4849
								ch_25	187.861	-38.2742		73.411	-36.8242		70.6433	-37.5649
								ch_28	194.975	-44.7077		70.8067	-39.3026		44.3062	-31.0957
								ch_29	304.983	-48.5844		81.2695	-44.9886		54.4084	-43.3784
								ch_30	36.7967	-45.4322		32.1675	12.2892		74.232	-30.5185
								ch_31	276.494	-62.3028		55.5988	-1.68434		102.962	-41.2842
